# Supplementary material for: Bioinspired flow sensor enables underwater robots to estimate motion and detect flow structure
Source: Sci Adv. 2026 Jun 3;12(23):eaed2847. doi: 10.1126/sciadv.aed2847 (PMC13232555; doi:10.1126/sciadv.aed2847)
Supplement: Supplementary file 2 — Movies S1 to S8 [file sciadv.aed2847_movies_s1_to_s8.zip]

Archive with 8 entries (8 files):
- sciadv.aed2847_movie_s1.mp4
- sciadv.aed2847_movie_s2.mp4
- sciadv.aed2847_movie_s3.mp4
- sciadv.aed2847_movie_s4.mp4
- sciadv.aed2847_movie_s5.mp4
- sciadv.aed2847_movie_s6.mp4
- sciadv.aed2847_movie_s7.mp4
- sciadv.aed2847_movie_s8.mp4
